# Supplementary material for: Intra- and inter-operator reliability of measuring compressive stiffness of the patellar tendon in volleyball players using a handheld digital palpation device
Source: PLoS One. 2024 Jun 25;19(6):e0304743. doi: 10.1371/journal.pone.0304743 (PMC11198853; doi:10.1371/journal.pone.0304743)
Supplement: S2 Dataset — (XLSX) [file pone.0304743.s005.xlsx]

## Sheet: Blad1
Code book
	Participant	Participant number
	Sexes	Gender	1=female, 2=male
	Date	Date on which the measurements were performed	1=30-05-22; 2=02-06-22; 3=07-06-22; 4=08-06-22; 5=09-06-22; 6=11-06-22; 7=14-06-22
	DominantSide	Dominant leg, either left or right	1=left leg, 2=right leg
	Weight	Weight of the participant	kg
	Age	Age of participant	Years
	Training	Amount of training hours per week	hours
	StrengthTraining	Amount of strength training hours per week	hours
	S0D_1	Stiffness of the patellar tendon on the dominant leg, in 0 degrees knee flexion, first measurement	N/m
	S0D_2	Stiffness of the patellar tendon on the dominant leg, in 0 degrees knee flexion, second measurement	N/m
	S0D_3	Stiffness of the patellar tendon on the dominant leg, in 0 degrees knee flexion, third measurement	N/m
	S0ND_1	Stiffness of the patellar tendon on the non-dominant leg, in 0 degrees knee flexion, first measurement	N/m
	S0ND_2	Stiffness of the patellar tendon on the non-dominant leg, in 0 degrees knee flexion, second measurement	N/m
	S0ND_3	Stiffness of the patellar tendon on the non-dominant leg, in 0 degrees knee flexion, third measurement	N/m
	S45D_1	Stiffness of the patellar tendon on the dominant leg, in 45 degrees knee flexion, first measurement	N/m
	S45D_2	Stiffness of the patellar tendon on the dominant leg, in 45 degrees knee flexion, second measurement	N/m
	S45D_3	Stiffness of the patellar tendon on the dominant leg, in 45 degrees knee flexion, third measurement	N/m
	S45ND_1	Stiffness of the patellar tendon on the non-dominant leg, in 45 degrees knee flexion, first measurement	N/m
	S45ND_2	Stiffness of the patellar tendon on the non-dominant leg, in 45 degrees knee flexion, second measurement	N/m
	S45ND_3	Stiffness of the patellar tendon on the non-dominant leg, in 45 degrees knee flexion, third measurement	N/m
	S90D_1	Stiffness of the patellar tendon on the dominant leg, in 90 degrees knee flexion, first measurement	N/m
	S90D_2	Stiffness of the patellar tendon on the dominant leg, in 90 degrees knee flexion, second measurement	N/m
	S90D_3	Stiffness of the patellar tendon on the dominant leg, in 90 degrees knee flexion, third measurement	N/m
	S90ND_1	Stiffness of the patellar tendon on the non-dominant leg, in 90 degrees knee flexion, first measurement	N/m
	S90ND_2	Stiffness of the patellar tendon on the non-dominant leg, in 90 degrees knee flexion, second measurement	N/m
	S90ND_3	Stiffness of the patellar tendon on the non-dominant leg, in 90 degrees knee flexion, third measurement	N/m
	Par_1_Op_1	Stiffness of the patellar tendon on the dominant leg, in 90 degrees knee flexion of the first participant, fifteen measurements performed by first operator	N/m
	Par_2_Op_1	Stiffness of the patellar tendon on the dominant leg, in 90 degrees knee flexion of the second participant, fifteen measurements performed by first operator	N/m
	Par_3_Op_1	Stiffness of the patellar tendon on the dominant leg, in 90 degrees knee flexion of the third participant, fifteen measurements performed by first operator	N/m
	Par_4_Op_1	Stiffness of the patellar tendon on the dominant leg, in 90 degrees knee flexion of the fourth participant, fifteen measurements performed by first operator	N/m
	Par_5_Op_1	Stiffness of the patellar tendon on the dominant leg, in 90 degrees knee flexion of the fifth participant, fifteen measurements performed by first operator	N/m
	Par_1_Op_2	Stiffness of the patellar tendon on the dominant leg, in 90 degrees knee flexion of the first participant, fifteen measurements performed by second operator	N/m
	Par_2_Op_2	Stiffness of the patellar tendon on the dominant leg, in 90 degrees knee flexion of the second participant, fifteen measurements performed by second operator	N/m
	Par_3_Op_2	Stiffness of the patellar tendon on the dominant leg, in 90 degrees knee flexion of the third participant, fifteen measurements performed by second operator	N/m
	Par_4_Op_2	Stiffness of the patellar tendon on the dominant leg, in 90 degrees knee flexion of the fourth participant, fifteen measurements performed by second operator	N/m
	Par_5_Op_2	Stiffness of the patellar tendon on the dominant leg, in 90 degrees knee flexion of the fifth participant, fifteen measurements performed by second operator	N/m
